# Supplementary material for: Correlation of Intraoperative 5-ALA-Induced Fluorescence Intensity and Preoperative 11C-Methionine PET Uptake in Glioma Surgery
Source: Cancers (Basel). 2022 Mar 11;14(6):1449. doi: 10.3390/cancers14061449 (PMC8946621; doi:10.3390/cancers14061449)
Supplement: Supplementary file 1 [file cancers-14-01449-s001.zip]

Archive with 1 entries (1 files):
- cancers-1607941-supplementary.pdf
